# Supplementary material for: Effect of Combined Intraosseous and Intraarticular Infiltrations of Autologous Platelet-Rich Plasma on Subchondral Bone Marrow Mesenchymal Stromal Cells from Patients with Hip Osteoarthritis
Source: J Clin Med. 2022 Jul 4;11(13):3891. doi: 10.3390/jcm11133891 (PMC9267269; doi:10.3390/jcm11133891)
Supplement: Supplementary file 1 [file jcm-11-03891-s001.zip]

Archive with 1 entries (1 files):
- jcm-1763325-supplementary.pdf
